# Supplementary material for: Quantitative Trait Locus Mapping of Salt Tolerance in Wild Rice Oryza longistaminata
Source: Int J Mol Sci. 2022 Feb 21;23(4):2379. doi: 10.3390/ijms23042379 (PMC8878134; doi:10.3390/ijms23042379)
Supplement: Supplementary file 1 [file ijms-23-02379-s001.zip]

Archive with 1 entries (1 files):
- ijms-1592653-supplementary.pdf
